# Supplementary material for: Development of a Screening Method for Fluoroquinolones in Meat Samples Using Molecularly Imprinted Carbon Dots
Source: Biosensors (Basel). 2023 Nov 7;13(11):972. doi: 10.3390/bios13110972 (PMC10669409; doi:10.3390/bios13110972)
Supplement: Supplementary file 1 [file biosensors-13-00972-s001.zip]

Archive with 1 entries (1 files):
- biosensors-2665546-supplementary.pdf
